# Supplementary material for: Identification and Analysis of GhEXO Gene Family Indicated That GhEXO7_At Promotes Plant Growth and Development Through Brassinosteroid Signaling in Cotton (Gossypium hirsutum L.)
Source: Front Plant Sci. 2021 Sep 16;12:719889. doi: 10.3389/fpls.2021.719889 (PMC8481617; doi:10.3389/fpls.2021.719889)
Supplement: Supplementary Table 3 — Calculated expression values and primary data from qRT-PCR assays in this study. [file Table_3.xlsx]

## Sheet: Sheet1
Calculated expression values of GhEXO members in various tissues
GhEXO1_At/Dt				GhEXO2_At/Dt				GhEXO3_At/Dt				GhEXO4_At/Dt				GhEXO5_At/Dt				GhEXO6_At/Dt				GhEXO7_At/Dt
	Data	E-value	p		Data	E-value	p		Data	E-value	p		Data	E-value	p		Data	E-value	p		Data	E-value	p		Data	E-value	p
root	1	0.15745		root	1	0.14333		root	1	0.53704		root	1	0.13583		root	1	0.1467		root	1	0.18788		root	1	0.09771
steam	0.27127	0.02302	***	steam	0.00712	0.000396367	***	steam	0.48866	0.05644	*	steam	0.13491	0.01376	***	steam	0.94537	0.17207	*	steam	0.11936	0.01421		steam	0.99324	0.10489
leaf	0.06547	0.00692	***	leaf	0.03705	0.00239	***	leaf	0.08688	0.00591	*	leaf	0.21318	0.05728	***	leaf	0.27994	0.02066	**	leaf	0.13544	0.01683		leaf	0.36402	0.04143	***
flower	0.33106	0.00877	***	flower	0.01125	0.0021	***	flower	1.46353	0.01975		flower	0.39342	0.06267	***	flower	1.35346	0.14253		flower	0.14037	0.03035		flower	0.05322	0.0022	***
0 DPA	0.0298	0.00956	***	0 DPA	0.00117	0.000771835	***	0 DPA	0.0636	0.00513	*	0 DPA	0.19299	0.02179	***	0 DPA	0.56028	0.03299	*	0 DPA	0.23227	0.04933		0DPA	0.9513	0.15485
5 DPA	0.08298	0.00581	***	5 DPA	0.00633	0.000198902	***	5 DPA	3.69205	0.86834	***	5 DPA	0.12222	0.01784	***	5 DPA	0.83381	0.09902		5 DPA	0.23702	0.05688		5DPA	0.27334	0.04578	***
10 DPA F	0.10174	0.01492	***	10 DPA F	2.14253	0.24368		10 DPA F	0.10483	0.01743	*	10 DPA F	1.73005	0.11539	***	10 DPA F	1.52783	0.25768	***	10 DPA F	6.83616	1.11764	***	10DF	0.19157	0.04838	***
20 DPA F	1.7093	0.21994	***	20 DPA F	0.02339	0.00549	***	20 DPA F	1.42221	0.09965		20 DPA F	0.92805	0.03436	*	20 DPA F	1.52567	0.28579	***	20 DPA F	17.246	2.79631	***	20DF	0.30494	0.06147	***
GhEXO8_At/Dt				GhEXO9_At/Dt				GhEXO10_At/Dt				GhEXO11_At/Dt				GhEXO12_At/Dt				GhEXO13_At/Dt				GhEXO14_At/Dt
	Data	E-value	p		Data	E-value	p		Data	E-value	p		Data	E-value	p		Data	E-value	p		Data	E-value	p		Data	E-value	p
root	1	0.0495		root	1	0.16256		root	1	0.14792		root	1	0.1097		root	1	0.10504		root	1	0.03908		root	1	0.03908
steam	0.07503	0.01374	***	steam	0.10634	0.0164	***	steam	0.19509	0.01997		steam	1.15607	0.10422		steam	0.38984	0.01225		steam	0.06452	0.01091		steam	0.06452	0.01091	***
leaf	0.0634	0.00321	***	leaf	0.27329	0.01988	***	leaf	1.59173	0.17792		leaf	0.24754	0.01602	*	leaf	1.4834	0.12309		leaf	0.10558	0.02417		leaf	0.10558	0.02417	***
flower	0.02851	0.00962	***	flower	0.12188	0.0447	***	flower	3.92594	0.09293	***	flower	0.22073	0.01172	*	flower	0.81033	0.01647		flower	0.60227	0.07024		flower	0.60227	0.07024	***
0 DPA	0.02592	0.01018	***	0 DPA	0.1318	0.0482	***	0 DPA	0.10596	0.01394		0 DPA	0.18996	0.0168	**	0 DPA	6.20371	0.4549	***	0 DPA	3.90958	0.40164	***	0 DPA	3.90958	0.40164	***
5 DPA	0.01953	0.00898	***	5 DPA	0.14279	0.02704	***	5 DPA	4.16381	0.30977	***	5 DPA	0.5648	0.07321		5 DPA	5.5536	0.33008	***	5 DPA	1.20504	0.10203		5 DPA	1.20504	0.10203	***
10 DPA F	0.58219	0.09028		10 DPA F	1.99454	0.42596	***	10 DPA F	3.2988	0.53619	***	10 DPA F	2.3591	0.24525	**	10 DPA F	9.20751	0.84873	***	10 DPA F	3.0136	0.30419	***	10 DPA F	3.0136	0.30419	***
20 DPA F	0.01833	0.00834	***	20 DPA F	4.63205	0.72456	***	20 DPA F	1.9626	0.38644	*	20 DPA F	1.24367	0.22137		20 DPA F	8.4491	0.85198	***	20 DPA F	3.39411	0.16985	***	20 DPA F	3.39411	0.16985	***
GhEXO15_At/Dt				GhEXO16_At/Dt				GhEXO17_At/Dt				GhEXO18_At/Dt				GhEXO19_At/Dt
	Data	E-value	p		Data	E-value	p		Data	E-value	p		Data	E-value	p		Data	E-value	p
root	1	0.04141		root	1.00359	0.10472		root	1.06916	0.14722		root	1.06916	0.14722		root	1.06916	0.14722
steam	0.11768	0.01534	**	steam	0.00375	0.00109	***	steam	0.40747	0.06109	***	steam	0.40747	0.06109	***	steam	0.40747	0.06109	***
leaf	0.05904	0.01892	**	leaf	0.004	0.00111	***	leaf	0.06523	0.01742	***	leaf	0.06523	0.01742	***	leaf	0.06523	0.01742	***
flower	1.04076	0.04555		flower	0.06896	0.00675	***	flower	0.09495	0.01207	***	flower	0.09495	0.01207	***	flower	0.09495	0.01207	***
0DPA	0.04121	0.0042	**	0DPA	0.00126	0.000147381	***	0DPA	0.03098	0.00929	***	0DPA	0.03098	0.00929	***	0DPA	0.03098	0.00929	***
5DPA	0.52397	0.05137	*	5DPA	0.00502	0.000139225	***	5DPA	0.08318	0.0148	***	5DPA	0.08318	0.0148	***	5DPA	0.08318	0.0148	***
10DPA F	0.0577	0.01679	**	10DPA F	0.0058	0.00102	***	10DPA F	0.14637	0.03412	***	10DPA F	0.14637	0.03412	***	10DPA F	0.14637	0.03412	***
20DPA F	2.14995	0.24404	***	20DPA F	0.08949	0.01235	***	20DPA F	0.15569	0.01656	***	20DPA F	0.15569	0.01656	***	20DPA F	0.15569	0.01656	***

## Sheet: Sheet2
Primary data of expression profiles of GhEXO members in various tissues
GhEXO1At/Dt	HIS/Ct	EXO1/Ct		GhEXO2At/Dt	HIS/Ct	EXO2/Ct		GhEXO3At/Dt	HIS/Ct	EXO3/Ct		GhEXO4At/Dt	HIS/Ct	EXO4/Ct		GhEXO5At/Dt	HIS/Ct	EXO5/Ct		GhEXO6At/Dt	HIS/Ct	EXO6/Ct		GhEXO7At/Dt	HIS/Ct	EXO7/Ct
Root	19.1402	20.9116		Root	19.1402	17.7811		Root	19.1402	19.979		Root	19.1402	17.7267		Root	19.1402	20.1263		Root	19.1402	16.875		Root	19.2293	21.6263
Root	19.1411	20.4595		Root	19.1411	17.4014		Root	19.1411	21.4485		Root	19.1411	17.8728		Root	19.1411	20.6148		Root	19.1411	15.2811		Root	19.4363	21.9084
Root	19.4728	20.5838		Root	19.4728	17.6981		Root	19.4728	20.7138		Root	19.4728	17.6802		Root	19.4728	19.6379		Root	19.4728	16.0781		Root	19.2973	21.7579
Stem	13.9388	18.4776		Stem	13.9388	20.9371		Stem	13.9388	17.575		Stem	13.9388	18.9502		Stem	13.9388	16.1883		Stem	13.9388	17.6269		Stem	16.5102	18.9336
Stem	14.3963	18.2557		Stem	14.3963	20.8764		Stem	14.3963	17.7935		Stem	14.3963	18.6392		Stem	14.3963	15.4443		Stem	14.3963	17.5209		Stem	16.5538	19.2368
Stem	13.9863	18.4455		Stem	13.9863	20.6092		Stem	13.9863	17.459		Stem	13.9863	18.4606		Stem	13.9863	16.9324		Stem	13.9863	17.7328		Stem	16.3557	18.6648
Leaf	13.6757	20.2804		Leaf	13.6757	19.1177		Leaf	13.6757	21.7004		Leaf	13.6757	15.664		Leaf	13.6757	17.3969		Leaf	13.6757	16.7315		Leaf	20.8394	24.9254
Leaf	13.8433	20.1277		Leaf	13.8433	19.7099		Leaf	13.8433	21.355		Leaf	13.8433	16.3963		Leaf	13.8433	17.61		Leaf	13.8433	16.1727		Leaf	20.9631	24.6204
Leaf	13.8481	19.975		Leaf	13.8481	19.1511		Leaf	13.8481	21.1886		Leaf	13.8481	15.6417		Leaf	13.8481	17.5035		Leaf	13.8481	16.4521		Leaf	20.8804	24.8588
Flower	17.4731	21.8723		Flower	17.4731	24.0545		Flower	17.4731	19.8495		Flower	17.4731	19.431		Flower	17.4731	19.2712		Flower	17.4731	18.3501		Flower	15.7666	22.4983
Flower	17.5981	21.9168		Flower	17.5981	23.7834		Flower	17.5981	19.8106		Flower	17.5981	19.4538		Flower	17.5981	19.2509		Flower	17.5981	18.9787		Flower	15.9973	22.6177
Flower	17.6798	21.9482		Flower	17.6798	23.5123		Flower	17.6798	19.4844		Flower	17.6798	18.8213		Flower	17.6798	19.2914		Flower	17.6798	18.474		Flower	15.882	22.558
0 DPA	13.3176	21.1168		0 DPA	13.3176	23.1275		0 DPA	13.3176	22.5244		0 DPA	13.3176	15.5244		0 DPA	13.3176	16.2821		0 DPA	13.3176	13.4403		0 DPA	16.6311	18.954
0 DPA	13.5956	21.3768		0 DPA	13.5956	23.4459		0 DPA	13.5956	21.8287		0 DPA	13.5956	15.7883		0 DPA	13.5956	16.8955		0 DPA	13.5956	13.1322		0 DPA	16.7753	19.3143
0 DPA	13.5438	20.5103		0 DPA	13.5438	23.7835		0 DPA	13.5438	22.1766		0 DPA	13.5438	15.8078		0 DPA	13.5438	15.6687		0 DPA	13.5438	13.7485		0 DPA	16.6508	19.3714
5 DPA F	17.7312	23.7106		5 DPA F	17.7312	24.742		5 DPA F	17.7312	17.2305		5 DPA F	17.7312	20.72		5 DPA F	17.7312	19.3213		5 DPA F	17.7312	17.6332		5 DPA F	16.4092	20.8996
5 DPA F	17.5884	23.6714		5 DPA F	17.5884	24.4689		5 DPA F	17.5884	16.5561		5 DPA F	17.5884	20.7179		5 DPA F	17.5884	19.6135		5 DPA F	17.5884	17.278		5 DPA F	16.8048	20.8702
5 DPA F	17.6038	23.5222		5 DPA F	17.6038	24.8856		5 DPA F	17.6038	16.9049		5 DPA F	17.6038	20.752		5 DPA F	17.6038	19.9567		5 DPA F	17.6038	17.9885		5 DPA F	16.8958	21.327
10 DPA F	18.7488	24.6219		10 DPA F	18.7488	17.3503		10 DPA F	18.7488	23.5378		10 DPA F	18.7488	16.7203		10 DPA F	18.7488	18.5745		10 DPA F	18.7488	13.5189		10 DPA F	18.1726	22.7341
10 DPA F	18.5135	24.3462		10 DPA F	18.5135	17.2716		10 DPA F	18.5135	25.833		10 DPA F	18.5135	16.6428		10 DPA F	18.5135	18.7089		10 DPA F	18.5135	13.9962		10 DPA F	18.2378	22.962
10 DPA F	18.7764	24.1944		10 DPA F	18.7764	17.6802		10 DPA F	18.7764	24.6854		10 DPA F	18.7764	16.8354		10 DPA F	18.7764	18.4557		10 DPA F	18.7764	13.7235		10 DPA F	18.1913	23.4871
20 DPA F	21.9763	22.6144		20 DPA F	21.9763	26.9059		20 DPA F	21.9763	22.7206		20 DPA F	21.9763	20.2444		20 DPA F	21.9763	21.7202		20 DPA F	21.9763	15.7285		20 DPA F	23.9299	28.5755
20 DPA F	21.3609	22.247		20 DPA F	21.3609	26.2432		20 DPA F	21.3609	22.6194		20 DPA F	21.3609	20.7676		20 DPA F	21.3609	21.4456		20 DPA F	21.3609	15.2596		20 DPA F	23.9688	28.32
20 DPA F	21.9547	22.3358		20 DPA F	21.9547	26.9254		20 DPA F	21.9547	22.8217		20 DPA F	21.9547	20.6608		20 DPA F	21.9547	21.7949		20 DPA F	21.9547	15.4972		20 DPA F	24.4674	27.9987
GhEXO8At/Dt	HIS/Ct	EXO8/Ct		GhEXO9At/Dt	HIS/Ct	EXO9/Ct		GhEXO10At/Dt	HIS/Ct	EXO10/Ct		GhEXO11At/Dt	HIS/Ct	EXO11/Ct		GhEXO12At/Dt	HIS/Ct	EXO12/Ct		GhEXO13At/Dt	HIS/Ct	EXO13/Ct		GhEXO14At/Dt	HIS/Ct	EXO14/Ct
Root	19.5839	10.2944		Root	19.5839	11.9773		Root	19.5839	18.5973		Root	19.5839	18.3051		Root	19.5839	21.9001		Root	19.5839	20.3966		Root	19.5839	16.699
Root	19.5591	9.61236		Root	19.5591	11.2212		Root	19.5591	18.2385		Root	19.5591	18.5332		Root	19.5591	22.1885		Root	19.5591	19.2518		Root	19.5591	16.9193
Root	19.5715	10.9765		Root	19.5715	11.3682		Root	19.5715	18.5874		Root	19.5715	18.4842		Root	19.5715	22.1046		Root	19.5715	19.8242		Root	19.5715	16.6288
Stem	14.5396	9.77409		Stem	14.5396	16.6172		Stem	14.5396	15.4478		Stem	14.5396	13.6344		Stem	14.5396	18.9325		Stem	14.5396	18.7767		Stem	14.5396	14.7925
Stem	14.9528	9.40299		Stem	14.9528	16.9047		Stem	14.9528	15.6845		Stem	14.9528	13.3843		Stem	14.9528	18.9856		Stem	14.9528	18.588		Stem	14.9528	14.5928
Stem	14.5377	10.1452		Stem	14.5377	16.9367		Stem	14.5377	15.9732		Stem	14.5377	13.4292		Stem	14.5377	18.7767		Stem	14.5377	18.4785		Stem	14.5377	14.7938
Leaf	15.7456	13.2674		Leaf	15.7456	9.98704		Leaf	15.7456	14.2549		Leaf	15.7456	17.2006		Leaf	15.7456	17.4106		Leaf	15.7456	18.9331		Leaf	15.7456	19.6035
Leaf	15.5839	13.3781		Leaf	15.5839	9.76069		Leaf	15.5839	14.4673		Leaf	15.5839	17.5707		Leaf	15.5839	17.8613		Leaf	15.5839	18.7953		Leaf	15.5839	19.3672
Leaf	15.2432	13.949		Leaf	15.2432	9.89025		Leaf	15.2432	14.2867		Leaf	15.2432	17.9823		Leaf	15.2432	17.5346		Leaf	15.2432	18.4654		Leaf	15.2432	19.0163
Flower	18.3022	17.6658		Flower	18.3022	15.4603		Flower	18.3022	15.1913		Flower	18.3022	18.725		Flower	18.3022	20.1018		Flower	18.3022	18.4971		Flower	18.3022	16.4609
Flower	17.203	17.905		Flower	17.203	14.9403		Flower	17.203	15.7239		Flower	17.203	18.6777		Flower	17.203	20.6016		Flower	17.203	18.6289		Flower	17.203	16.5691
Flower	17.7526	17.1923		Flower	17.7526	14.8885		Flower	17.7526	15.7778		Flower	17.7526	18.5763		Flower	17.7526	20.5694		Flower	17.7526	18.2979		Flower	17.7526	16.3287
0 DPA	15.1378	17.8341		0 DPA	15.1378	16.1563		0 DPA	15.1378	20.7745		0 DPA	15.1378	17.4476		0 DPA	15.1378	14.7545		0 DPA	15.1378	12.6516		0 DPA	15.1378	15.3203
0 DPA	14.5164	17.465		0 DPA	14.5164	16.8237		0 DPA	14.5164	19.6504		0 DPA	14.5164	17.1125		0 DPA	14.5164	14.6718		0 DPA	14.5164	12.8358		0 DPA	14.5164	14.7887
0 DPA	14.853	16.7561		0 DPA	14.853	15.7149		0 DPA	14.853	20.1108		0 DPA	14.853	17.3069		0 DPA	14.853	14.1599		0 DPA	14.853	12.941		0 DPA	14.853	14.9416
5 DPA F	18.9044	15.266		5 DPA F	18.9044	15.9246		5 DPA F	18.9044	15.7891		5 DPA F	18.9044	18.4968		5 DPA F	18.9044	18.5951		5 DPA F	18.9044	18.6554		5 DPA F	18.9044	18.3072
5 DPA F	18.7003	15.411		5 DPA F	18.7003	15.7908		5 DPA F	18.7003	15.788		5 DPA F	18.7003	18.8198		5 DPA F	18.7003	18.7495		5 DPA F	18.7003	18.4107		5 DPA F	18.7003	18.7861
5 DPA F	18.9828	14.9187		5 DPA F	18.9828	15.5152		5 DPA F	18.9828	15.9788		5 DPA F	18.9828	18.8		5 DPA F	18.9828	18.7315		5 DPA F	18.9828	18.5317		5 DPA F	18.9828	18.1545
10 DPA F	18.9783	9.9755		10 DPA F	18.9783	9.02823		10 DPA F	18.9783	16.6907		10 DPA F	18.9783	16.5774		10 DPA F	18.9783	17.4566		10 DPA F	18.9783	16.6308		10 DPA F	18.9783	20.8514
10 DPA F	18.8323	9.72047		10 DPA F	18.8323	8.99571		10 DPA F	18.8323	16.2195		10 DPA F	18.8323	16.1066		10 DPA F	18.8323	17.6757		10 DPA F	18.8323	16.9232		10 DPA F	18.8323	20.4704
10 DPA F	18.4382	9.52343		10 DPA F	18.4382	9.58703		10 DPA F	18.4382	16.3468		10 DPA F	18.4382	16.9348		10 DPA F	18.4382	17.4246		10 DPA F	18.4382	16.7425		10 DPA F	18.4382	20.3629
20 DPA F	19.558	14.7441		20 DPA F	19.558	7.82311		20 DPA F	19.558	17.503		20 DPA F	19.558	18.2511		20 DPA F	19.558	18.9857		20 DPA F	19.558	17.7366		20 DPA F	19.558	19.2337
20 DPA F	19.2553	14.61		20 DPA F	19.2553	8.72857		20 DPA F	19.2553	17.8611		20 DPA F	19.2553	18.7703		20 DPA F	19.2553	18.3704		20 DPA F	19.2553	17.3292		20 DPA F	19.2553	19.3921
20 DPA F	19.559	14.5083		20 DPA F	19.559	8.64595		20 DPA F	19.559	17.2819		20 DPA F	19.559	18.4868		20 DPA F	19.559	18.7514		20 DPA F	19.559	17.883		20 DPA F	19.559	18.8073
GhEXO15At/Dt	HIS/Ct	EXO15/Ct		GhEXO16At/Dt	HIS/Ct	EXO16/Ct		GhEXO17At/Dt	HIS/Ct	EXO17/Ct		GhEXO18At/Dt	HIS/Ct	EXO18/Ct		GhEXO19At/Dt	HIS/Ct	EXO19/Ct
Root	22.8942	21.6458		Root	22.8942	12.6203		Root	22.8942	21.8057		Root	22.8942	17.4977		root	22.8942	18.9856
Root	22.6703	21.6959		Root	22.6703	12.5041		Root	22.6703	21.5045		Root	22.6703	16.8262		root	22.6703	18.7981
Root	23.2851	21.7652		Root	23.2851	12.3243		Root	23.2851	22.1676		Root	23.2851	16.6076		root	23.2851	18.9938
Stem	20.4141	22.423		Stem	20.4141	17.7786		Stem	20.4141	20.4791		Stem	20.4141	16.7571		steam	20.4141	16.7946
Stem	19.7123	22.6016		Stem	19.7123	16.9495		Stem	19.7123	20.2804		Stem	19.7123	17.4488		steam	19.7123	16.6111
Stem	19.135	22.1311		Stem	19.135	17.43		Stem	19.135	20.0482		Stem	19.135	16.8311		steam	19.135	15.9184
Leaf	17.6784	20.3459		Leaf	17.6784	15.1562		Leaf	17.6784	21.1883		Leaf	17.6784	16.8068		leaf	17.6784	15.9165
Leaf	17.7802	19.9791		Leaf	17.7802	14.6467		Leaf	17.7802	20.585		Leaf	17.7802	16.5635		leaf	17.7802	15.5677
Leaf	17.1487	20.9453		Leaf	17.1487	14.4038		Leaf	17.1487	21.8068		Leaf	17.1487	16.8218		leaf	17.1487	16.7423
Flower	18.936	17.9549		Flower	18.936	14.7326		Flower	18.936	22.139		Flower	18.936	17.8212		flower	18.936	20.85
Flower	19.5968	17.8527		Flower	19.5968	14.6652		Flower	19.5968	21.8541		Flower	19.5968	17.4764		flower	19.5968	19.83
Flower	19.3965	17.5489		Flower	19.3965	14.7791		Flower	19.3965	21.8212		Flower	19.3965	17.4007		flower	19.3965	20.6304
0 DPA	14.6719	19.8946		0 DPA	14.6719	17.2531		0 DPA	14.6719	23.2639		0 DPA	14.6719	15.9527		0DPA	14.6719	16.3189
0 DPA	14.7369	19.9987		0 DPA	14.7369	17.5591		0 DPA	14.7369	23.1065		0 DPA	14.7369	15.3751		0DPA	14.7369	16.3697
0 DPA	15.4386	20.3583		0 DPA	15.4386	17.5085		0 DPA	15.4386	23.2615		0 DPA	15.4386	15.6115		0DPA	15.4386	16.2284
5 DPA F	19.969	19.5742		5 DPA F	19.969	14.228		5 DPA F	19.969	23.2282		5 DPA F	19.969	17.6366		5DPA	19.969	18.7098
5 DPA F	19.4796	19.5952		5 DPA F	19.4796	14.2966		5 DPA F	19.4796	23.7306		5 DPA F	19.4796	17.5057		5DPA	19.4796	18.7033
5 DPA F	20.8583	20.3047		5 DPA F	20.8583	14.2968		5 DPA F	20.8583	23.7886		5 DPA F	20.8583	17.7327		5DPA	20.8583	18.4265
10 DPA F	19.7648	22.1314		10 DPA F	19.7648	16.5299		10 DPA F	19.7648	22.8622		10 DPA F	19.7648	17.6704		10DPA F	19.7648	19.4702
10 DPA F	19.5221	22.2513		10 DPA F	19.5221	16.8929		10 DPA F	19.5221	22.5896		10 DPA F	19.5221	17.443		10DPA F	19.5221	19.0653
10 DPA F	19.3438	22.9918		10 DPA F	19.3438	16.1804		10 DPA F	19.3438	22.2013		10 DPA F	19.3438	18.3604		10DPA F	19.3438	18.517
20 DPA F	21.9772	19.2183		20 DPA F	21.9772	14.5682		20 DPA F	21.9772	24.2132		20 DPA F	21.9772	17.0673		20DPA F	21.9772	19.5872
20 DPA F	20.9911	19.2451		20 DPA F	20.9911	14.9666		20 DPA F	20.9911	24.5551		20 DPA F	20.9911	17.2706		20DPA F	20.9911	20.9132
20 DPA F	22.2653	19.7815		20 DPA F	22.2653	14.772		20 DPA F	22.2653	24.4622		20 DPA F	22.2653	17.651		20DPA F	22.2653	20.7289

## Sheet: Sheet3
Calculated expression values of GhEXO members in three hormones
GhEXO1_At/Dt	IAA			GA			BL				GhEXO2_At/Dt	IAA			GA			BL				GhEXO3_At/Dt	IAA			GA			BL				GhEXO4_At/Dt	IAA			GA			BL
	Data	E-value	p	Data	E-value	p	Data	E-value	p			Data	E-value	p	Data	E-value	p	Data	E-value	p			Data	E-value	p	Data	E-value	p	Data	E-value	p			Data	E-value	p	Data	E-value	p	Data	E-value	p
CK	1	0.09855		1	0.09855		1	0.09855			CK	1	0.12375		1	0.12375		1	0.12375			CK	1	0.09037		1	0.09037		1	0.09037			CK	1	0.08405		1	0.08405		1	0.08405
1h	0.02746	0.00636	***	0.0213	0.00581	***	0.0244	0.00426	***		1h	0.06567	0.00635	***	0.03384	0.0032	***	1.10917	0.03598			1h	5.91286	0.57156		2.6068	0.25304		23.5544	3.64952	***		1h	31.313	3.17323	***	12.9688	1.55039	*	7.70779	0.69429
3h	0.04826	0.00388	***	0.00783	0.000625082	***	0.00505	0.000685605	***		3h	0.23277	0.02167	***	0.10958	0.04192	***	1.21.97136	0.09175	*		3h	2.43495	0.24063		6.79735	0.65658	***	8.09759	0.27677	**		3h	18.7861	5.29166	**	19.2586	1.85097	**	7.41161	0.76921
5h	0.00795	0.000106733	***	0.0092	0.00146	***	0.01705	0.000843692	***		5h	1.13091	0.11554		1.23959	0.15413	*	0.68717	0.03939	***		5h	14.9261	1.17447	***	4.03419	0.08276	***	8.63716	1.82609	**		5h	25.3698	2.77687	***	1.48571	0.14762		17.4175	1.74641	***
GhEXO5_At/Dt	IAA			GA			BL				GhEXO6_At/Dt	IAA			GA			BL				GhEXO7_At/Dt	IAA			GA			BL				GhEXO8_At/Dt	IAA			GA			BL
	Data	E-value	p	Data	E-value	p	Data	E-value	p			Data	E-value	p	Data	E-value	p	Data	E-value	p			Data	E-value	p	Data	E-value	p	Data	E-value	p			Data	E-value	p	Data	E-value	p	Data	E-value	p
CK	1	0.04852		1	0.04852		1	0.04852			CK	1	0.05605		1	0.05605		1	0.05605			CK	1	0.3138		1	0.3138		1	0.3138			CK	1	0.08426		1	0.08426		1	0.08426
1h	6.23651	0.42238	***	3.0392	0.5587	***	0.91016	0.12927			1h	0.81017	0.05045	*	1.05007	0.05854		1.45855	0.18936			1h	6.77885	1.31901	*	2.88562	0.5831		14.5393	1.73164	***		1h	1.47979	0.0103	*	0.97596	0.04274		1.22799	0.07546
3h	1.60205	0.21037		0.44368	0.14852		0.60717	0.07941			3h	1.16054	0.13413		0.73658	0.07295		1.96351	0.12999			3h	2.92267	0.29022		2.59547	0.84135		10.0303	1.18476	**		3h	1.49602	0.12372	*	0.71566	0.03202		0.2527	0.01396	***
5h	15.0786	1.6901	***	0.60137	0.27154		0.59851	0.09582			5h	1.89388	0.19155	***	0.60627	0.04524	*	0.71773	0.10682			5h	7.04352	0.74771	*	3.34935	0.53055		1.48624	0.19511			5h	1.96059	0.17334	**	1.27447	0.08128		0.34564	0.06372	***
GhEXO9_At/Dt	IAA			GA			BL				GhEXO10_At/Dt	IAA			GA			BL				GhEXO11_At/Dt	IAA			GA			BL				GhEXO12_At/Dt	IAA			GA			BL
	Data	E-value	p	Data	E-value	p	Data	E-value	p			Data	E-value	p	Data	E-value	p	Data	E-value	p			Data	E-value	p	Data	E-value	p	Data	E-value	p			Data	E-value	p	Data	E-value	p	Data	E-value	p
CK	1	0.00964		1	0.00964		1	0.00964			CK	1	0.11386		1	0.11386		1	0.11386			CK	1	0.08955		1	0.08955		1	0.08955			CK	1	0.12077		1	0.12077		1	0.12077
1h	0.24319	0.01472	***	0.25529	0.02302	***	0.37968	0.01686	***		1h	0.04949	0.0049	***	0.02993	0.00282	***	0.03792	0.00356	***		1h	0.02159	0.00399	***	0.0155	0.00672	***	0.01902	0.00125	***		1h	0.38656	0.03982	***	0.39377	0.06867	***	0.59367	0.01734	***
3h	0.15607	0.0436	***	0.18035	0.02192	***	0.0622	0.00663	***		3h	0.09922	0.00273	***	0.02327	0.00482	***	0.01229	0.00198	***		3h	0.05008	0.00618	***	0.01221	0.00132	***	0.00571	0.000142415	***		3h	0.33917	0.03982	***	0.27787	0.06764	***	0.21019	0.0234	***
5h	0.09798	0.00388	***	0.11368	0.01364	***	0.10839	0.01209	***		5h	0.00856	0.00121	***	0.01896	0.00267	***	0.02644	0.00256	***		5h	0.00685	0.00214	***	0.00558	0.000342135	***	0.00665	0.00182	***		5h	0.14537	0.01523	***	0.19086	0.02061	***	0.24403	0.04316	***
GhEXO13_At/Dt	IAA			GA			BL				GhEXO14_At/Dt	IAA			GA			BL				GhEXO15_At/Dt	IAA			GA			BL				GhEXO16_At/Dt	IAA			GA			BL
	Data	E-value	p	Data	E-value	p	Data	E-value	p			Data	E-value	p	Data	E-value	p	Data	E-value	p			Data	E-value	p	Data	E-value	p	Data	E-value	p			Data	E-value	p	Data	E-value	p	Data	E-value	p
CK	1	0.04945		1	0.04945		1	0.04945			CK	1	0.06413		1	0.06413		1	0.06413			CK	1	0.09724		1	0.09724		1	0.09724			CK	1	0.15239		1	0.15239		1	0.15239
1h	1.81089	0.41074	**	1.67691	0.09762		3.30644	0.43654	***		1h	0.82612	0.07339		0.81935	0.11246		0.80825	0.06522	*		1h	0.82205	0.0327		0.66178	0.03796	*	24.0647	2.6969	***		1h	0.03917	0.00156	***	0.00613	0.000584595	***	0.03083	0.00124	***
3h	2.46766	0.65404	**	1.9982	0.16504		0.66003	0.05482			3h	0.75288	0.07672	**	0.55003	0.06249	***	0.31866	0.04118	***		3h	0.37566	0.01641	**	0.19109	0.06372	***	7.19728	1.08756	**		3h	0.01959	0.000855759	***	0.00997	0.00033234	***	0.03754	0.00567	***
5h	0.28716	0.03795		2.72307	0.29269	**	0.70084	0.03925			5h	0.29624	0.04026	***	0.406	0.04576	***	0.38291	0.0285	***		5h	0.18517	0.01673	***	24.378	2.08212	***	28.5199	2.78247	***		5h	0.00966	0.000351243	***	1.2693	0.15689		0.44927	0.04929	*
GhEXO17_At/Dt	IAA			GA			BL				GhEXO_18At/Dt	IAA			GA			BL				GhEXO19_At/Dt	IAA			GA			BL
	Data	E-value	p	Data	E-value	p	Data	E-value	p			Data	E-value	p	Data	E-value	p	Data	E-value	p			Data	E-value	p	Data	E-value	p	Data	E-value	p
CK	1	0.0583		1	0.0583		1	0.0583			CK	1	0.12807		1	0.12807		1	0.12807			CK	1	0.10312		1	0.10312		1	0.10312
1h	0.88912	0.07345		23.7913	2.88578	***	7.81085	0.50701	**		0h	31.7349	3.93264	***	28.4664	2.19093	***	0.8929	0.03399			0h	7.04096	0.51355	**	3.68819	0.36314	*	0.48566	0.04933
3h	9.56574	0.07608	**	3.09634	0.31236		1.14116	0.66206			3h	4.69139	0.34834		0.37191	0.18008		0.5331	0.05858			3h	0.14078	0.01391		24.4738	2.64841	**	0.03998	0.0031	**
5h	14.545	1.03515	**	6.83599	0.80305	*	4.8675	0.80607			5h	33.4727	3.15136	***	0.6149	0.05472		12.7932	1.34892	**		5h	0.12164	0.00865		4.24982	0.51615	*	0.01759	0.00127	**

## Sheet: Sheet4
				Primary data of expression profiles of GhEXO members in three hormones
	HIS	GhEXO1At/Dt			HIS	GhEXO2At/Dt			HIS	GhEXO3At/Dt			HIS	GhEXO4At/Dt			HIS	GhEXO5At/Dt			HIS	GhEXO6At/Dt			HIS	GhEXO7At/Dt
IAA 0h	15.85	20.9201		IAA 0h	13.5679	23.3845		IAA 0h	14.4568	26.5829		IAA 0h	15.85	29.543		IAA 0h	15.85	21.4415		IAA 0h	13.5679	20.2198		IAA 0h	13.5679	22.544
IAA 0h	15.6672	20.6957		IAA 0h	13.6959	22.9021		IAA 0h	14.5636	26.3986		IAA 0h	15.6672	29.3716		IAA 0h	15.6672	21.5442		IAA 0h	13.6959	20.3342		IAA 0h	13.6959	22.3638
IAA 0h	15.623	20.9479		IAA 0h	13.143	23.1433		IAA 0h	13.9678	26.6048		IAA 0h	15.623	28.6163		IAA 0h	15.623	21.6432		IAA 0h	13.143	20.2387		IAA 0h	13.143	22.7466
IAA 1h	13.5003	24.3021		IAA 1h	13.5003	27.8427		IAA 1h	13.5003	23.284		IAA 1h	13.5003	24.7986		IAA 1h	13.5003	16.8425		IAA 1h	13.5003	20.4224		IAA 1h	13.5003	17.4069
IAA 1h	13.5985	23.6284		IAA 1h	13.5985	27.2058		IAA 1h	13.5985	23.9811		IAA 1h	13.5985	24.8695		IAA 1h	13.5985	17.1936		IAA 1h	13.5985	20.8822		IAA 1h	13.5985	17.1487
IAA 1h	13.7099	23.8621		IAA 1h	13.7099	26.5689		IAA 1h	13.7099	23.4197		IAA 1h	13.7099	24.5969		IAA 1h	13.7099	16.4913		IAA 1h	13.7099	20.8394		IAA 1h	13.7099	17.5445
IAA 3h	14.3947	23.9069		IAA 3h	14.3947	26.2583		IAA 3h	14.3947	25.2097		IAA 3h	14.3947	23.6093		IAA 3h	14.3947	19.8776		IAA 3h	14.3947	21.2347		IAA 3h	14.3947	19.7839
IAA 3h	14.6255	23.9491		IAA 3h	14.6255	26.9617		IAA 3h	14.6255	25.3583		IAA 3h	14.6255	24.4245		IAA 3h	14.6255	19.6679		IAA 3h	14.6255	21.0835		IAA 3h	14.6255	19.5537
IAA 3h	14.4223	24.1295		IAA 3h	14.4223	25.5548		IAA 3h	14.4223	25.5069		IAA 3h	14.4223	23.9457		IAA 3h	14.4223	19.4982		IAA 3h	14.4223	20.9042		IAA 3h	14.4223	19.9773
IAA 5h	13.4703	25.17		IAA 5h	13.4703	22.5515		IAA 5h	13.4703	20.7546		IAA 5h	13.4703	21.144		IAA 5h	13.4703	15.4906		IAA 5h	13.4703	14.8697		IAA 5h	13.4703	17.9808
IAA 5h	12.9848	25.1837		IAA 5h	12.9848	22.3508		IAA 5h	12.9848	20.6526		IAA 5h	12.9848	21.3577		IAA 5h	12.9848	15.0205		IAA 5h	12.9848	14.8653		IAA 5h	12.9848	17.3554
IAA 5h	12.7087	25.1563		IAA 5h	12.7087	22.7522		IAA 5h	12.7087	20.8566		IAA 5h	12.7087	20.9304		IAA 5h	12.7087	15.5504		IAA 5h	12.7087	14.8675		IAA 5h	12.7087	17.6235
GA 0h	15.85	20.9201		GA 0h	13.5679	23.3845		GA 0h	14.4568	26.5829		GA 0h	15.85	29.543		GA 0h	15.85	21.4415		GA 0h	13.5679	20.2198		GA 0h	13.5679	22.544
GA 0h	15.6672	20.6957		GA 0h	13.6959	22.9021		GA 0h	14.5636	26.3986		GA 0h	15.6672	29.3716		GA 0h	15.6672	21.5442		GA 0h	13.6959	20.3342		GA 0h	13.6959	22.3638
GA 0h	15.623	20.9479		GA 0h	13.143	23.1433		GA 0h	13.9678	26.6048		GA 0h	15.623	28.6163		GA 0h	15.623	21.6432		GA 0h	13.143	20.2387		GA 0h	13.143	22.7466
GA 1h	13.8471	24.6254		GA 1h	13.8471	28.5628		GA 1h	13.8471	24.382		GA 1h	13.8471	23.6926		GA 1h	13.8471	17.41		GA 1h	13.8471	20.4006		GA 1h	13.8471	18.6216
GA 1h	13.6494	24.4694		GA 1h	13.6494	27.8475		GA 1h	13.6494	24.8498		GA 1h	13.6494	23.8144		GA 1h	13.6494	17.4347		GA 1h	13.6494	20.4529		GA 1h	13.6494	18.7604
GA 1h	13.4406	23.9253		GA 1h	13.4406	28.2051		GA 1h	13.4406	23.9142		GA 1h	13.4406	23.5708		GA 1h	13.4406	17.9223		GA 1h	13.4406	20.2964		GA 1h	13.4406	18.4827
GA 3h	13.7687	25.6765		GA 3h	13.7687	26.9188		GA 3h	13.7687	21.3792		GA 3h	13.7687	26.4519		GA 3h	13.7687	21.1923		GA 3h	13.7687	21.0824		GA 3h	13.7687	18.3607
GA 3h	13.8193	25.8768		GA 3h	13.8193	26.5331		GA 3h	13.8193	21.9026		GA 3h	13.8193	26.3817		GA 3h	13.8193	20.7238		GA 3h	13.8193	20.8683		GA 3h	13.8193	18.3005
GA 3h	13.5185	25.8654		GA 3h	13.5185	26.1475		GA 3h	13.5185	21.8559		GA 3h	13.5185	26.9168		GA 3h	13.5185	20.2487		GA 3h	13.5185	20.8034		GA 3h	13.5185	18.7317
GA 5h	14.3068	26.2491		GA 5h	14.3068	23.1057		GA 5h	14.3068	23.2133		GA 5h	14.3068	27.4539		GA 5h	14.3068	20.7938		GA 5h	14.3068	21.9531		GA 5h	14.3068	18.9525
GA 5h	14.3361	25.8359		GA 5h	14.3361	23.5444		GA 5h	14.3361	23.2037		GA 5h	14.3361	27.3526		GA 5h	14.3361	20.8563		GA 5h	14.3361	21.789		GA 5h	14.3361	18.959
GA 5h	13.8966	26.1712		GA 5h	13.8966	23.983		GA 5h	13.8966	23.1941		GA 5h	13.8966	27.2513		GA 5h	13.8966	20.7314		GA 5h	13.8966	21.4667		GA 5h	13.8966	18.9106
BL 0h	15.85	20.9201		BL 0h	13.5679	23.3845		BL 0h	14.4568	26.5829		BL 0h	15.85	29.543		BL 0h	15.85	21.4415		BL 0h	13.5679	20.2198		BL 0h	13.5679	22.544
BL 0h	15.6672	20.6957		BL 0h	13.6959	22.9021		BL 0h	14.5636	26.3986		BL 0h	15.6672	29.3716		BL 0h	15.6672	21.5442		BL 0h	13.6959	20.3342		BL 0h	13.6959	22.3638
BL 0h	15.623	20.9479		BL 0h	13.143	23.1433		BL 0h	13.9678	26.6048		BL 0h	15.623	28.6163		BL 0h	15.623	21.6432		BL 0h	13.143	20.2387		BL 0h	13.143	22.7466
BL 1h	14.4089	25.176		BL 1h	14.4089	27.5677		BL 1h	14.4089	22.3169		BL 1h	14.4089	25.3895		BL 1h	14.4089	20.6609		BL 1h	14.4089	20.6609		BL 1h	14.4089	16.7459
BL 1h	14.5424	24.9982		BL 1h	14.5424	28.1194		BL 1h	14.5424	22.8902		BL 1h	14.5424	25.2977		BL 1h	14.5424	20.5162		BL 1h	14.5424	20.5162		BL 1h	14.5424	17.143
BL 1h	14.549	24.8204		BL 1h	14.549	28.6712		BL 1h	14.549	22.1035		BL 1h	14.549	25.2059		BL 1h	14.549	20.3716		BL 1h	14.549	20.3716		BL 1h	14.549	17.5401
BL 3h	13.7268	26.3139		BL 3h	13.7268	23.5602		BL 3h	13.7268	22.7907		BL 3h	13.7268	24.546		BL 3h	13.7268	20.2818		BL 3h	13.7268	19.4488		BL 3h	13.7268	19.9609
BL 3h	13.877	26.5905		BL 3h	13.877	23.5572		BL 3h	13.877	22.8256		BL 3h	13.877	24.5358		BL 3h	13.877	20.1486		BL 3h	13.877	19.4994		BL 3h	13.877	20.1434
BL 3h	13.4412	26.4522		BL 3h	13.4412	23.5632		BL 3h	13.4412	22.8604		BL 3h	13.4412	24.5257		BL 3h	13.4412	20.4151		BL 3h	13.4412	19.5839		BL 3h	13.4412	20.3258
BL 5h	13.6375	24.6154		BL 5h	13.6375	26.6318		BL 5h	13.6375	23.1429		BL 5h	13.6375	23.2219		BL 5h	13.6375	20.2213		BL 5h	13.6375	21.1279		BL 5h	13.6375	19.3998
BL 5h	13.891	24.6658		BL 5h	13.891	25.9802		BL 5h	13.891	23.0134		BL 5h	13.891	23.7951		BL 5h	13.891	19.8904		BL 5h	13.891	20.6987		BL 5h	13.891	19.6673
BL 5h	13.2728	24.5649		BL 5h	13.2728	26.306		BL 5h	13.2728	23.6085		BL 5h	13.2728	22.6487		BL 5h	13.2728	20.5521		BL 5h	13.2728	20.8344		BL 5h	13.2728	19.5335
	HIS	GhEXO8At/Dt			HIS	GhEXO9At/Dt			HIS	GhEXO10At/Dt			HIS	GhEXO11At/Dt			HIS	GhEXO12At/Dt			HIS	GhEXO13At/Dt			HIS	GhEXO14At/Dt
IAA 0h	15.9674	24.5995		IAA 0h	15.9674	19.8062		IAA 0h	15.9674	18.51		IAA 0h	15.9674	15.768		IAA 0h	17.1683	22.0336		IAA 0h	17.1683	25.5234		IAA 0h	15.9674	22.4835
IAA 0h	15.8696	24.368		IAA 0h	15.8696	19.813		IAA 0h	15.8696	18.5403		IAA 0h	15.8696	15.9978		IAA 0h	16.8128	21.9306		IAA 0h	16.8128	25.6476		IAA 0h	15.8696	22.4274
IAA 0h	15.9985	24.4058		IAA 0h	15.9985	19.833		IAA 0h	15.9985	18.8174		IAA 0h	15.9985	15.9724		IAA 0h	16.7806	21.4987		IAA 0h	16.7806	25.5212		IAA 0h	15.9985	22.61
IAA 1h	16.2967	23.9029		IAA 1h	16.2967	21.9419		IAA 1h	16.2967	22.8693		IAA 1h	16.2967	21.6454		IAA 1h	16.2967	22.4962		IAA 1h	16.2967	24.1373		IAA 1h	16.2967	22.8308
IAA 1h	15.6005	23.9008		IAA 1h	15.6005	21.77		IAA 1h	15.6005	23.2969		IAA 1h	15.6005	21.1722		IAA 1h	15.6005	22.401		IAA 1h	15.6005	23.4653		IAA 1h	15.6005	22.8904
IAA 1h	15.9495	23.8846		IAA 1h	15.9495	21.8763		IAA 1h	15.9495	22.7747		IAA 1h	15.9495	21.5789		IAA 1h	15.9495	21.8514		IAA 1h	15.9495	23.6834		IAA 1h	15.9495	22.6487
IAA 3h	16.9664	24.5738		IAA 3h	16.9664	23.5486		IAA 3h	16.9664	22.4941		IAA 3h	16.9664	20.9914		IAA 3h	16.9664	23.3804		IAA 3h	16.9664	23.7382		IAA 3h	16.9664	23.9013
IAA 3h	16.5443	24.8128		IAA 3h	16.5443	22.8981		IAA 3h	16.5443	23.3014		IAA 3h	16.5443	21.248		IAA 3h	16.5443	23.5631		IAA 3h	16.5443	24.5097		IAA 3h	16.5443	23.6404
IAA 3h	16.7376	24.6662		IAA 3h	16.7376	23.5617		IAA 3h	16.7376	22.6089		IAA 3h	16.7376	20.8934		IAA 3h	16.7376	22.7996		IAA 3h	16.7376	24.124		IAA 3h	16.7376	23.6361
IAA 5h	15.5741	22.8099		IAA 5h	15.5741	22.9689		IAA 5h	15.5741	25.3987		IAA 5h	15.5741	22.5528		IAA 5h	15.5741	23.5801		IAA 5h	15.5741	29.6453		IAA 5h	15.5741	24.2436
IAA 5h	15.6955	23.591		IAA 5h	15.6955	22.8875		IAA 5h	15.6955	25.5012		IAA 5h	15.6955	22.6502		IAA 5h	15.6955	23.8154		IAA 5h	15.6955	29.2632		IAA 5h	15.6955	23.8865
IAA 5h	15.7715	23.3809		IAA 5h	15.7715	22.8577		IAA 5h	15.7715	24.8613		IAA 5h	15.7715	23.478		IAA 5h	15.7715	22.8684		IAA 5h	15.7715	29.4542		IAA 5h	15.7715	23.8902
GA 0h	15.9674	24.5995		GA 0h	15.9674	19.8062		GA 0h	15.9674	18.51		GA 0h	15.9674	15.768		GA 0h	17.1683	22.0336		GA 0h	17.1683	25.5234		GA 0h	15.9674	22.4835
GA 0h	15.8696	24.368		GA 0h	15.8696	19.813		GA 0h	15.8696	18.5403		GA 0h	15.8696	15.9978		GA 0h	16.8128	21.9306		GA 0h	16.8128	25.6476		GA 0h	15.8696	22.4274
GA 0h	15.9985	24.4058		GA 0h	15.9985	19.833		GA 0h	15.9985	18.8174		GA 0h	15.9985	15.9724		GA 0h	16.7806	21.4987		GA 0h	16.7806	25.5212		GA 0h	15.9985	22.61
GA 1h	15.9327	24.5609		GA 1h	15.9327	21.7334		GA 1h	15.9327	23.4922		GA 1h	15.9327	22.8379		GA 1h	15.9327	21.8511		GA 1h	15.9327	23.7716		GA 1h	15.9327	22.932
GA 1h	15.775	25.0909		GA 1h	15.775	21.815		GA 1h	15.775	23.7586		GA 1h	15.775	21.4989		GA 1h	15.775	22.3394		GA 1h	15.775	23.6678		GA 1h	15.775	22.6858
GA 1h	15.8667	23.8403		GA 1h	15.8667	21.5635		GA 1h	15.8667	23.5563		GA 1h	15.8667	21.5311		GA 1h	15.8667	22.1616		GA 1h	15.8667	23.8329		GA 1h	15.8667	22.5322
GA 3h	16.4918	24.9408		GA 3h	16.4918	22.994		GA 3h	16.4918	24.3789		GA 3h	16.4918	22.9887		GA 3h	16.4918	22.9304		GA 3h	16.4918	24.5782		GA 3h	16.4918	23.781
GA 3h	16.4123	25.4715		GA 3h	16.4123	22.6468		GA 3h	16.4123	24.9702		GA 3h	16.4123	22.6823		GA 3h	16.4123	23.6542		GA 3h	16.4123	24.2601		GA 3h	16.4123	23.8454
GA 3h	16.5308	26.331		GA 3h	16.5308	22.8454		GA 3h	16.5308	24.4624		GA 3h	16.5308	22.7508		GA 3h	16.5308	23.1847		GA 3h	16.5308	23.6782		GA 3h	16.5308	24.1006
GA 5h	16.4038	23.9483		GA 5h	16.4038	23.4371		GA 5h	16.4038	24.8782		GA 5h	16.4038	23.8689		GA 5h	16.4038	23.649		GA 5h	16.4038	23.7223		GA 5h	16.4038	24.348
GA 5h	16.4008	26.3646		GA 5h	16.4008	23.8791		GA 5h	16.4008	24.8898		GA 5h	16.4008	23.8654		GA 5h	16.4008	23.82		GA 5h	16.4008	23.4117		GA 5h	16.4008	24.0509
GA 5h	16.2849	24.2295		GA 5h	16.2849	22.95		GA 5h	16.2849	24.5442		GA 5h	16.2849	23.7166		GA 5h	16.2849	23.5069		GA 5h	16.2849	23.567		GA 5h	16.2849	24.2952
BL 0h	15.9674	24.5995		BL 0h	15.9674	19.8062		BL 0h	15.9674	18.51		BL 0h	15.9674	15.768		BL 0h	17.1683	22.0336		BL 0h	17.1683	25.5234		BL 0h	15.9674	22.4835
BL 0h	15.8696	24.368		BL 0h	15.8696	19.813		BL 0h	15.8696	18.5403		BL 0h	15.8696	15.9978		BL 0h	16.8128	21.9306		BL 0h	16.8128	25.6476		BL 0h	15.8696	22.4274
BL 0h	15.9985	24.4058		BL 0h	15.9985	19.833		BL 0h	15.9985	18.8174		BL 0h	15.9985	15.9724		BL 0h	16.7806	21.4987		BL 0h	16.7806	25.5212		BL 0h	15.9985	22.61
BL 1h	16.7304	24.3129		BL 1h	16.7304	22.9619		BL 1h	16.7304	23.9739		BL 1h	16.7304	22.46		BL 1h	16.7304	22.5939		BL 1h	16.7304	23.4271		BL 1h	16.7304	23.4966
BL 1h	16.6519	26.5798		BL 1h	16.6519	21.6596		BL 1h	16.6519	23.9148		BL 1h	16.6519	22.3045		BL 1h	16.6519	22.5715		BL 1h	16.6519	23.8079		BL 1h	16.6519	23.6691
BL 1h	16.6085	24.6041		BL 1h	16.6085	21.5531		BL 1h	16.6085	24.3303		BL 1h	16.6085	22.2838		BL 1h	16.6085	21.8971		BL 1h	16.6085	23.5367		BL 1h	16.6085	23.4416
BL 3h	16.2127	26.0875		BL 3h	16.2127	24.2775		BL 3h	16.2127	28.9406		BL 3h	16.2127	23.7213		BL 3h	16.2127	23.4056		BL 3h	16.2127	25.6416		BL 3h	16.2127	24.6728
BL 3h	16.2792	27.7091		BL 3h	16.2792	24.2057		BL 3h	16.2792	28.274		BL 3h	16.2792	23.7054		BL 3h	16.2792	23.6028		BL 3h	16.2792	25.5136		BL 3h	16.2792	24.5025
BL 3h	16.3259	26.9641		BL 3h	16.3259	23.9883		BL 3h	16.3259	28.7226		BL 3h	16.3259	23.6529		BL 3h	16.3259	23.2796		BL 3h	16.3259	25.4012		BL 3h	16.3259	24.3016
BL 5h	16.4533	25.8785		BL 5h	16.4533	23.4923		BL 5h	16.4533	23.8496		BL 5h	16.4533	22.9314		BL 5h	16.4533	22.9204		BL 5h	16.4533	25.7545		BL 5h	16.4533	23.9405
BL 5h	15.9517	26.333		BL 5h	15.9517	22.9315		BL 5h	15.9517	24.433		BL 5h	15.9517	23.689		BL 5h	15.9517	23.3756		BL 5h	15.9517	24.5493		BL 5h	15.9517	24.1038
BL 5h	15.9292	26.3049		BL 5h	15.9292	23.1983		BL 5h	15.9292	23.8792		BL 5h	15.9292	23.4195		BL 5h	15.9292	22.8931		BL 5h	15.9292	25.9094		BL 5h	15.9292	24.1379
	HIS	GhEXO15At/Dt			HIS	GhEXO16At/Dt			HIS	GhEXO17At/Dt			HIS	GhEXO18At/Dt			HIS	GhEXO19At/Dt
IAA 0h	18.9517	18.2332		IAA 0h	15.9987	8.52254		IAA 0h	18.9517	23.6954		IAA 0h	15.9987	15.3751		IAA 0h	16.8294	11.5241
IAA 0h	19.3942	18.6093		IAA 0h	16.2017	8.95911		IAA 0h	19.579	23.8474		IAA 0h	16.2017	16.1725		IAA 0h	16.9875	12.6512
IAA 0h	19.173	18.4212		IAA 0h	16.6369	8.63875		IAA 0h	19.3942	23.7035		IAA 0h	16.6369	15.7738		IAA 0h	16.8299	12.0877
IAA 1h	17.5183	17.2916		IAA 1h	17.1548	17.2916		IAA 1h	17.1548	28.6561		IAA 1h	17.1548	11.665		IAA 1h	17.1548	10.3636
IAA 1h	17.1548	17.943		IAA 1h	17.8818	17.943		IAA 1h	17.8818	28.8947		IAA 1h	17.8818	11.7389		IAA 1h	17.8818	9.31673
IAA 1h	17.8818	18.4267		IAA 1h	17.1273	18.4267		IAA 1h	17.5183	28.7754		IAA 1h	17.1273	12.382		IAA 1h	17.1273	9.84018
IAA 3h	17.2472	19.6588		IAA 3h	17.2472	19.6588		IAA 3h	17.2472	18.6661		IAA 3h	17.2472	15.6315		IAA 3h	17.2472	16.782
IAA 3h	17.7427	18.3672		IAA 3h	17.7427	18.3672		IAA 3h	17.7427	18.689		IAA 3h	17.7427	14.1395		IAA 3h	17.7427	14.7391
IAA 3h	17.4949	19.013		IAA 3h	17.4949	19.013		IAA 3h	17.4949	18.6776		IAA 3h	17.4949	14.8855		IAA 3h	17.4949	15.7605
IAA 5h	16.9341	19.823		IAA 5h	16.9341	19.823		IAA 5h	16.9341	16.4678		IAA 5h	16.9341	11.6782		IAA 5h	16.9341	15.1302
IAA 5h	16.5898	18.7557		IAA 5h	16.5898	18.7557		IAA 5h	16.5898	16.4777		IAA 5h	16.5898	11.7759		IAA 5h	16.5898	14.9249
IAA 5h	16.8174	19.2893		IAA 5h	16.8174	19.2893		IAA 5h	16.8174	16.9071		IAA 5h	16.8174	11.4735		IAA 5h	16.8174	15.0276
GA 0h	18.9517	18.2332		GA 0h	15.9987	8.52254		GA 0h	18.9517	23.6954		GA 0h	15.9987	15.3751		GA 0h	16.8294	11.5241
GA 0h	19.3942	18.6093		GA 0h	16.2017	8.95911		GA 0h	19.579	23.8474		GA 0h	16.2017	16.1725		GA 0h	16.9875	12.6512
GA 0h	19.173	18.4212		GA 0h	16.6369	8.63875		GA 0h	19.3942	23.7035		GA 0h	16.6369	15.7738		GA 0h	16.8299	12.0877
GA 1h	15.8924	15.8257		GA 1h	15.8924	15.8257		GA 1h	15.8924	10.6697		GA 1h	15.8924	10.9778		GA 1h	15.8924	8.9734
GA 1h	15.9033	17.5537		GA 1h	15.9033	15.7127		GA 1h	15.9033	10.4862		GA 1h	15.9033	10.243		GA 1h	15.9033	9.74263
GA 1h	15.9518	16.6897		GA 1h	15.9518	15.5537		GA 1h	15.9518	10.6055		GA 1h	15.9518	10.6104		GA 1h	15.9518	9.10939
GA 3h	16.8771	20.3612		GA 3h	16.8771	20.3612		GA 3h	16.8771	19.8819		GA 3h	16.8771	17.7194		GA 3h	16.8771	9.98495
GA 3h	17.9636	19.3853		GA 3h	17.9636	19.3853		GA 3h	17.9636	20.6455		GA 3h	17.9636	19.0701		GA 3h	17.9636	9.73851
GA 3h	17.4203	19.8733		GA 3h	17.4203	19.8733		GA 3h	17.4203	20.2637		GA 3h	17.4203	18.5654		GA 3h	17.4203	9.86173
GA 5h	17.6102	9.53206		GA 5h	17.6102	14.8589		GA 5h	17.6102	18.4764		GA 5h	17.6102	21.4675		GA 5h	17.6102	11.4146
GA 5h	18.517	10.8592		GA 5h	18.517	14.18		GA 5h	18.517	19.1103		GA 5h	18.517	21.6861		GA 5h	18.517	11.2037
GA 5h	17.9086	10.1956		GA 5h	17.9086	14.1359		GA 5h	17.9086	18.7934		GA 5h	17.9086	21.4487		GA 5h	17.9086	11.3092
BL 0h	18.9517	18.2332		BL 0h	15.9987	8.52254		BL 0h	18.9517	23.6954		BL 0h	15.9987	15.3751		BL 0h	16.8294	11.5241
BL 0h	19.3942	18.6093		BL 0h	16.2017	8.95911		BL 0h	19.579	23.8474		BL 0h	16.2017	16.1725		BL 0h	16.9875	12.6512
BL 0h	19.173	18.4212		BL 0h	16.6369	8.63875		BL 0h	19.3942	23.7035		BL 0h	16.6369	15.7738		BL 0h	16.8299	12.0877
BL 1h	17.2877	13.2432		BL 1h	17.2877	14.8		BL 1h	17.2877	15.1469		BL 1h	17.2877	19.806		BL 1h	17.2877	14.2656
BL 1h	17.3401	11.6961		BL 1h	17.3401	14.6961		BL 1h	17.3401	15.7536		BL 1h	17.3401	20.925		BL 1h	17.3401	13.0667
BL 1h	17.3139	14.7903		BL 1h	17.3139	14.7903		BL 1h	17.3139	15.5868		BL 1h	17.3139	20.3655		BL 1h	17.3139	13.5944
BL 3h	16.1987	12.9086		BL 3h	16.1987	12.9086		BL 3h	16.1987	20.7611		BL 3h	16.1987	19.5052		BL 3h	16.1987	15.6938
BL 3h	15.8515	13.3459		BL 3h	15.8515	13.3459		BL 3h	15.8515	19.4633		BL 3h	15.8515	19.6007		BL 3h	15.8515	15.9179
BL 3h	15.8087	13.1273		BL 3h	15.8087	13.1273		BL 3h	15.8087	20.8219		BL 3h	15.8087	19.9653		BL 3h	15.8087	15.8059
BL 5h	15.9927	6.08344		BL 5h	15.9927	9.08344		BL 5h	16.6794	17.9916		BL 5h	15.9927	11.2213		BL 5h	15.9927	18.2523
BL 5h	15.5102	8.69344		BL 5h	15.5102	9.69344		BL 5h	15.9927	18.471		BL 5h	15.5102	11.9832		BL 5h	15.5102	17.77
BL 5h	15.7515	7.38844		BL 5h	15.7515	9.28882		BL 5h	15.5102	18.2313		BL 5h	15.7515	11.6022		BL 5h	15.7515	18.0111

## Sheet: Sheet5
Calculated expression values of BR biosynthesis genes (DWF4 and CPD) and fatty acid elongase gene KCS1 and cell elongation gene EXP5 in transgenic Arabidopsis lines
AtCPD	Mean	Stdev	p	AtDWF4	Mean	Stdev	p	AtEXP5	Mean	Stdev	p	AtKCS1	Mean	Stdev	p
WT	1	0.224415		WT	1	0.110417		WT	1	0.264133		WT	1	0.0927207
OE-GhEXO7_At	0.60685	0.075768		OE-GhEXO7_At	0.637764	0.249736	*	OE-GhEXO7_At	4.57315	0.923032	**	OE-GhEXO7_At	6.50931	0.393871	***

## Sheet: Sheet6
Primary data of expression profiles of BR biosynthesis genes (DWF4 and CPD) and fatty acid elongase gene KCS1 and cell elongation gene EXP5 in transgenic Arabidopsis lines
AtCPD	Actin2/Ct	CPD/Ct		AtDWF4	Actin2/Ct	DWF4/Ct		AtEXP5	Actin2/Ct	EXP5/Ct		AtKCS1	Actin2/Ct	KCS1/Ct
WT	24.6803	23.8478		WT	24.6803	28.0727		WT	24.6803	28.8761		WT	24.6803	28.7222
WT	24.6102	23.2069		WT	24.6102	28.1062		WT	24.6102	28.1246		WT	24.6102	28.9896
WT	24.4768	23.5274		WT	24.4768	27.8235		WT	24.4768	28.5003		WT	24.4768	28.8229
OE-GhEXO7_At	24.991	24.3222		OE-GhEXO7_At	24.991	29.5694		OE-GhEXO7_At	24.991	26.9402		OE-GhEXO7_At	24.991	26.4994
OE-GhEXO7_At	24.767	24.6392		OE-GhEXO7_At	24.767	28.4172		OE-GhEXO7_At	24.767	26.4978		OE-GhEXO7_At	24.767	26.3247
OE-GhEXO7_At	24.813	24.6079		OE-GhEXO7_At	24.813	28.9933		OE-GhEXO7_At	24.813	26.3502		OE-GhEXO7_At	24.813	26.4121

## Sheet: Sheet7
					Calculated expression values of GhEXO members in silenced plants.
GhEXO1_At/Dt	Mean	Stdev	p	GhEXO2_At/Dt	Mean	Stdev	p	GhEXO9_At/Dt	Mean	Stdev	p	GhEXO10_At/Dt	Mean	Stdev	p	GhEXO11_At/Dt	Mean	Stdev	p	GhEXO19_At/Dt	Mean	Stdev	p	GhEXO7_At/Dt	Mean	Stdev	p
vector control	1	0.227869		vector control	1	0.146053		vector control	1	0.175411		vector control	1	0.302879		vector control	1	0.117962		vector control	1	0.0751425		vector control	1	0.0795781
V-GhEXO7-L1	0.49326	0.10093		V-GhEXO7-L1	0.30751	0.0799298	**	V-GhEXO7-L1	0.507532	0.0276299	**	V-GhEXO7-L1	0.624184	0.125288		V-GhEXO7-L1	0.277725	0.0461941	**	V-GhEXO7-L1	0.36175	0.055186	**	V-GhEXO7-L1	0.187946	0.0121958	***
V-GhEXO7-L2	0.542458	0.050043	*	V-GhEXO7-L2	0.56231	0.0309528	**	V-GhEXO7-L2	0.567325	0.0623221	**	V-GhEXO7-L2	0.892667	0.22		V-GhEXO7-L2	0.602419	0.0853183	*	V-GhEXO7-L2	0.664159	0.104356	**	V-GhEXO7-L2	0.236548	0.0345608	***

## Sheet: Sheet8
Primary data of expression profiles of GhEXO members in silenced plants.
GhEXO1_At/Dt	HIS/Ct	GhEXO1/Ct		GhEXO2_At/Dt	HIS/Ct	GhEXO2/Ct		GhEXO9_At/Dt	HIS/Ct	GhEXO9/Ct		GhEXO10_At/Dt	HIS/Ct	GhEXO10/Ct		GhEXO11_At/Dt	HIS/Ct	GhEXO11/Ct		GhEXO19_At/Dt	HIS/Ct	GhEXO19/Ct		GhEXO7At/Dt	HIS/Ct	GhEXO7/Ct
vector control	22.3569	31.1723		vector control	22.3569	31.358		vector control	22.3569	31.5958		vector control	22.3569	32.8778		vector control	22.3569	30.9147		vector control	22.3569	30.6216		vector control	22.3569	26.9699
vector control	22.2981	31.4976		vector control	22.2981	30.9361		vector control	22.2981	31.1879		vector control	22.2981	33.2622		vector control	22.2981	30.6587		vector control	22.2981	30.6957		vector control	22.2981	26.8201
vector control	22.4907	30.847		vector control	22.4907	31.0779		vector control	22.4907	31.6122		vector control	22.4907	32.416		vector control	22.4907	30.967		vector control	22.4907	30.4845		vector control	22.4907	26.7415
V-GhEXO7-L1	21.5454	31.2614		V-GhEXO7-L1	21.5454	32.1913		V-GhEXO7-L1	21.5454	31.7408		V-GhEXO7-L1	21.5454	32.5448		V-GhEXO7-L1	21.5454	31.8083		V-GhEXO7-L1	21.5454	31.2813		V-GhEXO7-L1	21.5454	28.6474
V-GhEXO7-L1	21.6172	31.8615		V-GhEXO7-L1	21.6172	31.7718		V-GhEXO7-L1	21.6172	31.8282		V-GhEXO7-L1	21.6172	33.102		V-GhEXO7-L1	21.6172	31.9334		V-GhEXO7-L1	21.6172	31.6446		V-GhEXO7-L1	21.6172	28.4616
V-GhEXO7-L1	21.8875	31.422		V-GhEXO7-L1	21.8875	32.5139		V-GhEXO7-L1	21.8875	31.6709		V-GhEXO7-L1	21.8875	32.9099		V-GhEXO7-L1	21.8875	32.2902		V-GhEXO7-L1	21.8875	31.2169		V-GhEXO7-L1	21.8875	28.5678
V-GhEXO7-L2	21.7141	31.5485		V-GhEXO7-L2	21.7141	31.2724		V-GhEXO7-L2	21.7141	31.7656		V-GhEXO7-L2	21.7141	32.0839		V-GhEXO7-L2	21.7141	31.1882		V-GhEXO7-L2	21.7141	30.6498		V-GhEXO7-L2	21.7141	28.2422
V-GhEXO7-L2	21.661	31.4557		V-GhEXO7-L2	21.661	31.2917		V-GhEXO7-L2	21.661	31.4837		V-GhEXO7-L2	21.661	32.3566		V-GhEXO7-L2	21.661	30.7763		V-GhEXO7-L2	21.661	30.327		V-GhEXO7-L2	21.661	28.1279
V-GhEXO7-L2	21.8873	31.2888		V-GhEXO7-L2	21.8873	31.4208		V-GhEXO7-L2	21.8873	31.7334		V-GhEXO7-L2	21.8873	32.8161		V-GhEXO7-L2	21.8873	30.9161		V-GhEXO7-L2	21.8873	30.7471		V-GhEXO7-L2	21.8873	28.5496
